# Supplementary material for: Individual and Joint Effect of Alpha-Tocopherol and Hydroxytyrosol Acetate on the Oxidation of Sunflower Oil Submitted to Oxidative Conditions: A Study by Proton Nuclear Magnetic Resonance
Source: Antioxidants (Basel). 2022 Jun 13;11(6):1156. doi: 10.3390/antiox11061156 (PMC9220198; doi:10.3390/antiox11061156)
Supplement: Supplementary file 1 [file antioxidants-11-01156-s001.zip]

Archive with 1 entries (1 files):
- antioxidants-1767031-supplementary.pdf
